# Supplementary material for: Assessment and Risk Prediction of Chronic Kidney Disease and Kidney Fibrosis Using Non-Invasive Biomarkers
Source: Int J Mol Sci. 2024 Mar 26;25(7):3678. doi: 10.3390/ijms25073678 (PMC11011737; doi:10.3390/ijms25073678)
Supplement: Supplementary file 1 [file ijms-25-03678-s001.zip]

Archive with 1 entries (1 files):
- ijms-2887341-supplementary.pdf
